# Supplementary material for: Verapamil Suppresses the Development of Resistance Against Anti-Tuberculosis Drugs in Mycobacteria
Source: Int J Mol Sci. 2025 Nov 17;26(22):11124. doi: 10.3390/ijms262211124 (PMC12652337; doi:10.3390/ijms262211124)
Supplement: Supplementary file 1 [file ijms-26-11124-s001.zip]

Archive with 1 entries (1 files):
- ijms-3972392-supplementary.pdf
